# Supplementary material for: Carbon-ion radiotherapy achieves outcomes equivalent to surgical resection for hepatocellular carcinoma
Source: Hepatol Commun. 2025 Aug 29;9(9):e0801. doi: 10.1097/HC9.0000000000000801 (PMC12401240; doi:10.1097/HC9.0000000000000801)
Supplement: Supplementary file 1 [file hc9-9-e0801-s001.xlsx]

## Sheet: Supplemental Table 1
Supplemental table 1. Patient characteristics of the SR and CIRT groups in the IPTW-weighted cohort
Factor		SR group (n=828.9)	CIRT group (n=104.2)	P-value	SMD
Age (years)	Median (IQR)	72.0 [66.0, 78.0]	71.0 [66.1, 77.0]	0.7	0.04
Gender, n (%)	Male	649.9 (78.4)	83.1 (79.8)	0.784	0.03
Performance status, n (%)	0	765.4 (92.3)	96.4 (92.5)	0.9	0.01
	1	63.5 (7.7)	7.8 (7.5)
Chronic liver diseases, n (%)	HCV	352.3 (42.5)	47.5 (45.6)	0.09	0.4
	HBV	118.0 (14.3)	8.0 (7.7)
	HCV plus HBV	1.9 (0.2)	0.0 (0.0)
	Alcohol	87.1 (10.5)	21.3 (20.5)
	Others	268.6 (32.4)	27.3 (26.2)
Viral-related disease, n (%)		472.2 (57.0)	55.5 (53.3)	0.6	0.08
Child-Pugh class, n (%)	A	781.4 (94.3)	97.1 (93.2)	0.8	0.05
	B	47.5 (5.7)	7.1 (6.8)
ALBI score	Median (IQR)	-2.74 [-2.99, -2.43]	-2.70 [-2.87, -2.36]	0.2	0.1
mALBI grade, n (%)	1	514.8 (62.1)	60.1 (57.7)	0.5	0.2
	2a	185.7 (22.4)	23.7 (22.7)
	2b	117.8 (14.2)	20.4 (19.6)
	3	10.6 (1.3)	0.0 (0.0)
Solitary nodule, n (%)		708.0 (85.4)	82.4 (79.1)	0.3	0.2
Maximum tumor size (cm)	Median (IQR)	3.2 [2.1, 5.0]	3.5 [2.2, 5.5]	0.4	0.07
	≥4 cm	304.3 (36.7)	47.0 (45.1)	0.2
MVI, n (%)	Presence	43.3 (5.2)	9.3 (8.9)	0.4	0.1
AFP	≥100 ng/ml	180.0 (22.1)	18.7 (18.3)	0.5	0.01
DCP	≥100 mAU/ml	354.1 (44.4)	35.5 (34.6)	0.1	0.2
AFP, α-fetoprotein; ALBI score, albumin-bilirubin score; CIRT, carbon ion radiotherapy; DCP, des-gamma-carboxy prothrombin; HBV, hepatitis B virus; HCV, hepatitis C virus; mALBI grade, modified albumin-bilirubin grade; MVI, macroscopic vascular invasion; IPTW, inverse probability of treatment weighting; IQR, interquartile range; SMD,standardized mean difference; SR, surgical resection.
